# Supplementary material for: Early Brassica Crops Responses to Salinity Stress: A Comparative Analysis Between Chinese Cabbage, White Cabbage, and Kale
Source: Front Plant Sci. 2019 Apr 11;10:450. doi: 10.3389/fpls.2019.00450 (PMC6470637; doi:10.3389/fpls.2019.00450)
Supplement: Supplementary file 1 [file Data_Sheet_1.xlsx]

## Sheet: Calculations JIP-test 
Table S1. Formulas and definitions of JIP-test parameters according to Strasser et al. (2004; 2010)
Recorded data and technical parameters
F0	Minimal fluorescence intensity (50 ms)
Fm	Maximal fluorescence intensity
Fv = Fm-F0	Maximal variable fluorescence
VL = (FL-F0)/(Fm-F0)	Relative variable fluorescence at 150 µs (L step)
VK = (FK-F0)/(Fm-F0)	Relative variable fluorescence at 300 µs (K step)
VJ = (FJ-F0)/(Fm-F0)	Relative variable fluorescence at 2 ms (J step)
VI = (FI-F0)/(Fm-F0)	Relative variable fluorescence at 30 ms (I step)
TR0/ABS = 1-(F0/Fm)=Fv/Fm	Maximum quantum yield of PSII
RC/ABS = [(FJ-F0)/4x(FK-F0)]x(FV/Fm)	Density of RC on chlorophyll a basis
TR0/DI0 = FV/F0	Flux ratio trapping per dissipation
ET0/(TR0-ET0) = (Fm-FJ)/(FJ-F0)	Electron transport from QA- to intersystem electron acceptors
RE0/(ET0-RE0) = (Fm-FI)/(Fm-FJ)	Electron transport from PQH2 to final PSI acceptors
PItotal = (RC/ABS)x(TR0/DI0)x[ET0/(TR0-ET0)x[RE0/(ET0-RE0)]	Total performance index for energy conservation from exciton to the reduction of PSI end acceptors
References: Strasser RJ, Srivastava A, Tsimilli-Michael M 2000. The Fluorescence transient as a tool to characterize and screen photosynthetic samples. In: Yunus M, Pathre U, Mohanty P eds. Probing Photosynthesis: Mechanism, Regulation & Adaptation. New York: CRC, 445-483. Strasser RJ, Tsimilli-Michael M, Srivastava A 2004. Analysis of the Chlorophyll a Fluorescence Transient. In: Papageorgiou GC…

## Sheet: Stress parameters
Table S2. Endogenous levels of proline (L-PRO), malondialdehyde (MDA) (nmol/g FW), Na+ content and K+ content (mg/g DW), and Na/K ratio measured in roots and leaves of Brassica crops upon salinity treatments. Data are mean ± SD, n=4.
	Cultivars	NaCl (mM)	L-PRO				MDA				Na+ content				K+ content				Na+/K+ ratio
Roots	B. rapa ssp. pekinensis (Chinese cabbage)	0	21.3897	±	3.39591		7.73662	±	0.264162		1.46571	±	0.00588951		64.0239	±	1.04817		0.0228979	±	0.000282884
		50	26.354	±	3.59606		10.505	±	0.432758		15.9566	±	0.0293763		50.4782	±	0.828676		0.316204	±	0.00577294
		100	37.1182	±	2.66976		9.59959	±	0.22584		37.2081	±	0.44746		32.146	±	0.163865		1.15743	±	0.00801956
		200	205.973	±	15.0342		9.83148	±	0.106076		79.3011	±	0.0357664		13.6169	±	0.206436		5.82509	±	0.0909365
	B. oleracea var. capitata (white cabbage)	0	24.6709	±	5.79861		3.37068	±	0.461678		2.48102	±	0.0242147		44.668	±	1.3803		0.0555798	±	0.00117539
		50	26.0608	±	4.98771		3.83665	±	0.277231		21.0703	±	0.339215		31.4478	±	1.26045		0.670655	±	0.0160937
		100	91.179	±	11.619		4.65569	±	0.317176		51.3158	±	0.206102		3.05186	±	0.0366993		16.8178	±	0.269771
		200	141.022	±	28.1172		5.78245	±	0.323857		70.1219	±	0.610391		4.34052	±	0.0578216		16.1599	±	0.355898
	B. oleracea var. acephala (kale)	0	16.6959	±	1.89985		6.55572	±	0.582875		1.51922	±	0.0401997		56.4089	±	0.981631		0.026928	±	0.000244047
		50	28.1519	±	6.14301		6.68191	±	0.248912		24.7287	±	0.716857		12.5573	±	0.144697		1.97019	±	0.0797895
		100	45.2293	±	7.1879		6.67092	±	0.356554		42.5421	±	1.65317		9.86528	±	0.423743		4.31306	±	0.0176844
		200	136.898	±	20.411		6.88168	±	0.399063		68.8015	±	9.48521		4.35131	±	0.702674		15.8736	±	0.383509
Leaves	B. rapa ssp. pekinensis (Chinese cabbage)	0	83.2575	±	10.2362		6.75799	±	0.18282		1.16044	±	0.0291677		57.8097	±	0.717829		0.0200703	±	0.000255332
		50	184.402	±	23.7012		6.88294	±	0.589876		8.63733	±	0.389835		47.8439	±	2.40375		0.180578	±	0.000924437
		100	494.229	±	36.1298		13.4377	±	0.85148		9.71254	±	0.409225		45.8963	±	0.613061		0.211538	±	0.00609068
		200	1304.99	±	88.1661		14.0429	±	0.30436		33.139	±	0.0108511		38.0978	±	0.522848		0.870006	±	0.0122246
	B. oleracea var. capitata (white cabbage)	0	38.3347	±	6.39655		4.36655	±	0.973855		3.04445	±	0.0682068		40.8554	±	1.9382		0.0746062	±	0.00186989
		50	158.519	±	29.0374		5.38018	±	0.951983		8.52449	±	0.264336		35.3009	±	1.97213		0.241817	±	0.00602132
		100	793.154	±	73.9137		7.3359	±	0.610403		16.0622	±	0.201486		41.9581	±	0.121797		0.382805	±	0.00369086
		200	1522.63	±	31.071		15.3162	±	9.74072		22.6664	±	0.471029		36.1271	±	0.845222		0.627446	±	0.00164147
	B. oleracea var. acephala (kale)	0	103.285	±	7.90006		11.3419	±	0.615784		2.29725	±	0.0429093		39.1234	±	0.123132		0.0587222	±	0.00128158
		50	222.74	±	15.6405		11.1117	±	0.47412		3.02707	±	0.137237		29.5347	±	0.759292		0.10244	±	0.00201306
		100	845.087	±	76.6504		19.9077	±	1.14958		5.88339	±	0.260035		32.7899	±	0.80613		0.17934	±	0.0035213
		200	1441.71	±	33.7143		23.7358	±	0.455566		9.20001	±	0.0851854		26.0853	±	1.17999		0.353265	±	0.0127146
Table S3. Original and normalized chlorophyll a fluorescence parameters data measured in Brassica rapa ssp. pekinensis, B. oleracea var. capitata and B. oleracea var. acephala exposed to different NaCl concentrations (0, 50, 100 and 200 mM). Significant differences between control and treated plants were labelled by different letters (ANOVA HSD, p ≤ 0.05). Values are represented as means of 18 re…
	Cultivars	NaCl (mM)	PItotal				RC/ABS				TR0/DI0				ET0/(TR0-ET0)				RE0/(ET0-RE0)				TR0/ABS				F0				Fm				VJ				VI				VL				VK
Original	B. rapa ssp. pekinensis (Chinese cabbage)	0	3.13224	±	0.745349		0.474716	±	0.0236776		5.96989	±	0.182482		1.80372	±	0.148022		0.609405	±	0.111923		0.856433	±	0.0037597		418.529	±	31.6341		2917.59	±	236.897		0.35761	±	0.0188987		0.757976	±	0.0334564		0.53638	±	0.0122978		0.452071	±	0.0223745
		50	2.29769	±	0.450766		0.471058	±	0.0233252		5.92881	±	0.288184		1.70611	±	0.0991791		0.484136	±	0.0963338		0.855429	±	0.00626294		420.623	±	19.185		2913.58	±	166.666		0.369997	±	0.0134001		0.795979	±	0.0287366		0.541317	±	0.0156693		0.455116	±	0.02421
		100	1.66039	±	0.394757		0.465564	±	0.0196459		5.32314	±	0.304689		1.64475	±	0.101004		0.406495	±	0.0899275		0.841501	±	0.00768144		434.512	±	25.1722		2744.45	±	159.96		0.378645	±	0.0149223		0.821984	±	0.0291659		0.542314	±	0.0179307		0.452678	±	0.020627
		200	1.04474	±	0.299191		0.437029	±	0.0239623		4.8998	±	0.314918		1.53414	±	0.135144		0.313416	±	0.0604649		0.830051	±	0.00898739		434.215	±	32.0028		2556.54	±	156.189		0.395722	±	0.0221057		0.85623	±	0.0252943		0.550354	±	0.0130121		0.476137	±	0.0258112
	B. oleracea var. capitata (white cabbage)	0	3.93482	±	0.888446		0.438781	±	0.0205616		5.54127	±	0.176766		2.14175	±	0.151841		0.749043	±	0.12487		0.84702	±	0.00409133		561.778	±	13.0994		3674.67	±	128.121		0.319003	±	0.0155393		0.709979	±	0.0332389		0.540239	±	0.0204176		0.483632	±	0.023513
		50	3.7774	±	0.57699		0.46169	±	0.0178246		5.60203	±	0.185046		2.13878	±	0.118928		0.681785	±	0.0838276		0.848418	±	0.00428413		557.889	±	12.1117		3682.11	±	91.0003		0.319026	±	0.0120629		0.724754	±	0.0229177		0.531632	±	0.0160826		0.460053	±	0.0178318
		100	2.99892	±	0.520551		0.475487	±	0.0149824		5.45247	±	0.224545		2.06052	±	0.117789		0.558221	±	0.0680881		0.844839	±	0.00552446		562.833	±	13.9548		3631.33	±	146.01		0.327199	±	0.012578		0.759639	±	0.0209164		0.528799	±	0.0148803		0.444653	±	0.0155562
		200	2.11681	±	0.388287		0.489099	±	0.0180095		5.04392	±	0.250545		1.87991	±	0.132292		0.453323	±	0.0506239		0.834275	±	0.00689822		569.278	±	12.2705		3440.06	±	145.391		0.347931	±	0.0161012		0.796877	±	0.019517		0.523283	±	0.013058		0.427002	±	0.0166933
	B. oleracea var. acephala (kale)	0	3.48953	±	0.852415		0.43483	±	0.0245909		5.48114	±	0.283306		1.93632	±	0.157355		0.751252	±	0.132543		0.845428	±	0.0067476		564.944	±	11.2536		3662.5	±	197.287		0.341499	±	0.0185225		0.719245	±	0.0306356		0.539183	±	0.0175808		0.487459	±	0.0263161
		50	3.21905	±	0.529288		0.451098	±	0.025405		5.60522	±	0.179086		1.96471	±	0.152148		0.648985	±	0.0926017		0.8485	±	0.00407516		559.444	±	17.3687		3695.11	±	149.619		0.338121	±	0.0169221		0.740385	±	0.0267587		0.536931	±	0.0167528		0.471663	±	0.0269073
		100	2.55797	±	0.360004		0.470044	±	0.0197593		5.61313	±	0.173906		1.85609	±	0.124228		0.522192	±	0.0583787		0.848688	±	0.00394357		557.389	±	13.5999		3685.61	±	117.724		0.350756	±	0.0152811		0.777871	±	0.017082		0.53113	±	0.0122694		0.452171	±	0.0198683
		200	2.02835	±	0.617063		0.473401	±	0.026627		5.09647	±	0.305355		1.78358	±	0.20956		0.459189	±	0.06368		0.835567	±	0.00855236		561.389	±	13.12		3423.39	±	205.532		0.361213	±	0.0276967		0.79913	±	0.026186		0.526806	±	0.0197858		0.44253	±	0.0243415
Normalized	B. rapa ssp. pekinensis (Chinese cabbage)	0	1	±	0.238	a	1	±	0.05	cde	1	±	0.031	a	1	±	0.082	a	1	±	0.184	a	1	±	0.004	a	1	±	0.076	ab	1	±	0.081	a	1	±	0.053	c	1	±	0.044	f	1	±	0.023	abcd	1	±	0.049
		50	0.734	±	0.144	cd	0.992	±	0.049	de	0.993	±	0.048	a	0.946	±	0.055	abcd	0.794	±	0.158	bcd	0.999	±	0.007	a	1.005	±	0.046	ab	0.999	±	0.057	a	1.035	±	0.037	bc	1.05	±	0.038	de	1.009	±	0.029	abc	1.007	±	0.054
		100	0.53	±	0.126	e	0.981	±	0.041	e	0.892	±	0.051	b	0.912	±	0.056	cde	0.667	±	0.148	de	0.983	±	0.009	b	1.038	±	0.06	a	0.941	±	0.055	b	1.059	±	0.042	ab	1.084	±	0.038	bcd	1.011	±	0.033	ab	1.001	±	0.046
		200	0.334	±	0.096	f	0.921	±	0.05	f	0.821	±	0.053	c	0.851	±	0.075	e	0.514	±	0.099	f	0.969	±	0.01	c	1.037	±	0.076	a	0.876	±	0.054	c	1.107	±	0.062	a	1.13	±	0.033	a	1.026	±	0.024	a	1.053	±	0.057
	B. oleracea var. capitata (white cabbage)	0	1	±	0.226	a	1	±	0.047	cde	1	±	0.032	a	1	±	0.071	a	1	±	0.167	a	1	±	0.005	a	1	±	0.023	ab	1	±	0.035	a	1	±	0.049	c	1	±	0.047	f	1	±	0.038	abcd	1	±	0.049
		50	0.96	±	0.147	a	1.052	±	0.041	bc	1.011	±	0.033	a	0.999	±	0.056	ab	0.91	±	0.112	ab	1.002	±	0.005	a	0.993	±	0.022	ab	1.002	±	0.025	a	1	±	0.038	c	1.021	±	0.032	ef	0.984	±	0.03	bcd	0.951	±	0.037
		100	0.762	±	0.132	bc	1.084	±	0.034	ab	0.984	±	0.041	a	0.962	±	0.055	abc	0.745	±	0.091	cde	0.997	±	0.007	a	1.002	±	0.025	ab	0.988	±	0.04	ab	1.026	±	0.039	bc	1.07	±	0.029	d	0.979	±	0.028	bcd	0.951	±	0.037
		200	0.538	±	0.099	e	1.115	±	0.041	a	0.91	±	0.045	b	0.878	±	0.062	de	0.605	±	0.068	ef	0.985	±	0.008	b	1.013	±	0.022	ab	0.936	±	0.04	b	1.091	±	0.05	a	1.122	±	0.027	ab	0.969	±	0.024	d	0.951	±	0.037
	B. oleracea var. acephala (kale)	0	1	±	0.244	a	1	±	0.057	cde	1	±	0.052	a	1	±	0.081	a	1	±	0.176	a	1	±	0.008	a	1	±	0.02	ab	1	±	0.054	a	1	±	0.054	c	1	±	0.043	f	1	±	0.033	abcd	1	±	0.054
		50	0.922	±	0.152	ab	1.037	±	0.058	bcd	1.023	±	0.033	a	1.015	±	0.079	a	0.864	±	0.123	abc	1.004	±	0.005	a	0.99	±	0.031	b	1.009	±	0.041	a	0.99	±	0.05	c	1.029	±	0.037	ef	0.996	±	0.031	abcd	0.968	±	0.055
		100	0.733	±	0.103	cd	1.081	±	0.045	ab	1.024	±	0.032	a	0.959	±	0.064	abc	0.695	±	0.078	de	1.004	±	0.005	a	0.987	±	0.024	b	1.006	±	0.032	a	1.027	±	0.045	bc	1.082	±	0.024	cd	0.985	±	0.023	bcd	0.928	±	0.041
		200	0.581	±	0.177	de	1.089	±	0.061	ab	0.93	±	0.056	b	0.921	±	0.108	bcde	0.611	±	0.085	ef	0.988	±	0.01	b	0.994	±	0.023	ab	0.935	±	0.056	b	1.058	±	0.081	ab	1.111	±	0.036	abc	0.977	±	0.037	cd	0.908	±	0.05
PItotal - Total performance index for energy conservation from exciton to the reduction of PSI end acceptors; PSI – photosystem I; RC – reaction center; RC/ABS – density of RC on chlorophyll a basis; TR0/DI0 – flux ration trapping per dissipation; ET0/(TR0-ET0) - electron transport beyond QA-; RE0/(ET0-RE0) - Electron transport from QA- to intersystem electron acceptors; PSII – photosystem II; TR…
[truncated: 1 more columns]

## Sheet: Phytohormones
Table S4. Endogenous levels (pmol/g DW) of abscisic acid (ABA), jasmonic acid (JA) and jasmonoyl-L-isoleucine (JA-Ile) in roots and leaves of Brassica crops upon salinity treatments. Data are mean ± SD, n=4.
	Cultivars	NaCl (mM)	ABA			JA			JA-Ile
Roots	B. rapa ssp. pekinensis (Chinese cabbage)	0	127.589	±	9.36393	4786.79	±	271.203	1743.17	±	98.9281
		50	204.835	±	12.2275	1978.73	±	125.404	363.11	±	46.1774
		100	253.998	±	39.9133	1464.43	±	35.0057	295.553	±	12.6114
		200	79.1906	±	7.19438	862.984	±	36.8875	11.7426	±	1.3397
	B. oleracea var. capitata (white cabbage)	0	37.0628	±	3.47821	283.928	±	8.93423	34.7292	±	1.98985
		50	42.9316	±	1.29168	224.857	±	13.4348	51.0565	±	4.83378
		100	79.0925	±	7.9448	73.9658	±	7.2052	7.45658	±	0.975004
		200	74.388	±	10.3528	31.7566	±	6.94696	0.440351	±	0.0683804
	B. oleracea var. acephala (kale)	0	46.4012	±	4.48542	594.214	±	56.4269	107.857	±	8.27235
		50	61.3921	±	5.17335	461.702	±	20.7032	111.505	±	18.2214
		100	132.396	±	14.18	105.465	±	15.3722	26.4018	±	3.33365
		200	83.723	±	7.19574	56.0261	±	3.78712	0.55118	±	0.255477
Leaves	B. rapa ssp. pekinensis (Chinese cabbage)	0	496.421	±	21.1288	539.177	±	40.7409	38.9709	±	5.81707
		50	2650.36	±	204.382	512.233	±	52.2344	47.7668	±	7.31394
		100	12644.1	±	160.167	435.653	±	26.7981	32.8594	±	6.27224
		200	6869.15	±	608.722	272.278	±	12.3183	33.1235	±	4.56439
	B. oleracea var. capitata (white cabbage)	0	237.5	±	19.5614	444.152	±	34.3244	53.5273	±	4.13179
		50	571.217	±	63.1242	527.73	±	89.9772	53.654	±	10.6562
		100	1506.88	±	78.8096	119.552	±	9.7889	11.9557	±	1.9783
		200	1487.21	±	184.67	57.6671	±	8.2351	4.17173	±	0.605276
	B. oleracea var. acephala (kale)	0	136.625	±	7.81562	1261.57	±	81.3603	333.625	±	17.3374
		50	740.549	±	63.084	367.704	±	61.5835	31.5732	±	2.85347
		100	1374.63	±	88.8534	192.168	±	23.8305	13.0355	±	0.334716
		200	2168.71	±	189.352	206.64	±	36.9899	42.1599	±	8.30942
Table S5. Endogenous levels of brassinosteroids typhasterol (TY), castasterone (CS) and brassinolide (BL) (pg/g DW) in roots and leaves of Brassica crops upon salinity treatments. Data are mean ± SD, n=3.
	Cultivars	NaCl (mM)	TY			CS			BL
Roots	B. rapa ssp. pekinensis (Chinese cabbage)	0	0.273729	±	0.00355079	0.291696	±	0.00196853	0.0340342	±	0.00252247
		50	0.0179037	±	0.00143509	0.332085	±	0.00603059	0.384756	±	0.0107361
		100	0.017382	±	0.000619534	0.104969	±	0.000137796	2.04601	±	0.00649911
		200	0.141835	±	0.00586557	0.0184136	±	0.00109276	0.209598	±	0.0146382
	B. oleracea var. capitata (white cabbage)	0	0.223703	±	0.0280809	0.150356	±	0.0118053	0.392156	±	0.0744971
		50	0.198577	±	0.0223281	0.0860289	±	0.00805722	0.245605	±	0.0259228
		100	0.262551	±	0.0441199	0.104131	±	0.0479415	0.1749	±	0.0644859
		200	0.186444	±	0.0208228	0.0670317	±	0.0130443	0.10605	±	0.00688086
	B. oleracea var. acephala (kale)	0	0.185081	±	0.0316048	0.122426	±	0.00338685	0.150312	±	0.0022562
		50	0.361286	±	0.0493451	0.146625	±	0.0219055	0.326817	±	0.0292779
		100	0.271468	±	0.00829731	0.0926059	±	0.0120817	0.344109	±	0.00900305
		200	0.703266	±	0.0960297	0.337884	±	0.0427176	0.344962	±	0.0373153
Leaves	B. rapa ssp. pekinensis (Chinese cabbage)	0	1.09572	±	0.0566456	0.420432	±	0.042668	0.438722	±	0.0260649
		50	0.556259	±	0.0342462	0.481995	±	0.0228404	0.667526	±	0.0336366
		100	0.410242	±	0.0186694	0.539072	±	0.0404724	0.887045	±	0.0327502
		200	0.385292	±	0.0182015	0.660316	±	0.03625	1.13889	±	0.0655718
	B. oleracea var. capitata (white cabbage)	0	0.486233	±	0.0713901	1.08108	±	0.206868	0.701057	±	0.0551939
		50	0.245498	±	0.0447679	0.755436	±	0.0533178	0.445496	±	0.00728276
		100	0.308277	±	0.0606581	0.768398	±	0.0465665	0.674766	±	0.0284928
		200	0.407604	±	0.0017008	0.485909	±	0.0257881	0.432111	±	0.0242584
	B. oleracea var. acephala (kale)	0	0.352985	±	0.0502144	1.12448	±	0.0650307	0.30193	±	0.0140856
		50	0.309123	±	0.0498561	0.887813	±	0.132797	0.396952	±	0.0789338
		100	0.276529	±	0.0406479	0.58226	±	0.107202	0.202404	±	0.0375605
		200	0.228659	±	0.0413959	1.17305	±	0.170834	0.0972074	±	9.31219e-06

## Sheet: PCA roots
Table S6. Correlation matrix (Pearson (n)) of traits measured in roots.
Variables	Na+/K+	PROLINE	MDA	ABA	JA	JA-Ile	TY	CS	BL
Na+/K+	1
PROLINE	0.695727	1
MDA	-0.20016	0.196267	1
ABA	-0.2028	-0.174249	0.735507	1
JA	-0.444065	-0.301858	0.465408	0.441212	1
JA-Ile	-0.360877	-0.338989	0.273849	0.306914	0.967956	1
TY	0.482926	0.239008	-0.332521	-0.443971	-0.230828	-0.0771801	1
CS	-0.0584211	-0.267126	0.253436	0.280239	0.485247	0.482013	0.383013	1
BL	-0.221084	-0.180959	0.37031	0.717407	0.0309405	-0.06832	-0.347651	-0.0945296	1
Values in bold are different from 0 with a significance level alpha=0.05
Table S7. Eigenvalues
	F1	F2	F3	F4	F5	F6	F7	F8	F9
Eigenvalue	3.52396	1.98781	1.59743	0.950887	0.472601	0.327288	0.104051	0.0348625	0.00111013
Variability (%)	39.1551	22.0868	17.7492	10.5654	5.25112	3.63654	1.15612	0.387361	0.0123347
Cumulative %	39.1551	61.2419	78.9911	89.5565	94.8076	98.4442	99.6003	99.9877	100
Table S8. Factor loadings and correlations between variables and factors.
	F1	F2	F3	F4	F5	F6	F7	F8	F9
Na+/K+	-0.644885	-0.028236	0.631991	0.0315872	-0.315285	-0.274185	-0.0521464	-0.0749007	0.00194639
PROLINE	-0.502332	0.185838	0.704537	-0.410062	0.00742875	0.145716	0.150332	0.0686277	-0.00261642
MDA	0.642259	0.293594	0.561157	-0.18095	0.354502	0.0971054	-0.10939	-0.0811628	-0.00321952
ABA	0.768778	0.414179	0.362526	0.214885	-0.0842874	-0.166689	-0.103691	0.119118	0.00233081
JA	0.837985	-0.416282	0.0931422	-0.289605	-0.161612	0.0554917	0.0429807	-0.0176645	0.0242229
JA-Ile	0.728667	-0.558372	0.0382415	-0.244958	-0.299312	0.0694972	-0.0303237	0.000272936	-0.0214719
TY	-0.486363	-0.595363	0.344808	0.410719	-0.020172	0.324993	-0.121056	0.0266312	0.00446652
CS	0.427666	-0.62848	0.34604	0.436834	0.232718	-0.176899	0.161399	-0.00573819	-0.00368692
BL	0.446774	0.678396	0.080931	0.446576	-0.264753	0.220998	0.111996	-0.0520755	-0.00153693
Table S9. Factor scores.
Observation	F1	F2	F3	F4	F5	F6	F7	F8	F9
Chinese c. 0	3.43334	-3.06598	0.171961	-1.01635	-0.85757	0.25169	-0.0533404	0.0295266	-0.00276724
Chinese c. 50	2.8629	0.144002	0.639637	0.215833	1.32165	-1.15826	0.155709	0.039552	0.00701062
Chinese c.100	2.98023	3.03967	0.404425	1.03613	-0.895701	0.425218	0.093565	-0.0840269	-0.00441845
Chinese c.200	-0.773926	1.33334	1.28615	-2.18132	0.647411	0.780633	0.176744	0.0723088	0.0275405
white c. 0	-0.858959	-0.349364	-1.8589	0.533238	-0.0519217	0.0929646	0.640139	0.141092	0.00418713
white c. 50	-0.968033	-0.0725653	-1.91261	0.0354214	-0.0991523	0.0636252	0.165216	0.160982	0.00175017
white c. 100	-1.92122	0.030768	0.377081	-0.0572098	-0.91739	-0.850816	-0.136871	-0.127883	0.0754134
white c. 200	-1.98395	0.529328	0.765884	-0.922113	-0.633008	-0.680669	0.053189	-0.0627266	-0.0778509
kale 0	-0.216551	-0.164584	-1.39504	-0.193142	0.651935	0.0794358	-0.159474	-0.357914	-0.0213337
kale 50	-0.427935	-0.41392	-0.68644	0.505211	0.456916	0.568095	-0.375456	-0.229108	0.0092541
kale 100	-0.344971	0.566492	-0.34792	0.322852	0.125259	-0.0223627	-0.726933	0.39548	-0.0100833
kale 200	-1.78092	-1.57719	2.55577	1.72146	0.25157	0.45045	0.167511	0.0227177	-0.00870237
Table S10. Squared cosines of the variables.
	F1	F2	F3	F4	F5	F6	F7	F8	F9
Na+/K+	0.415877	0.000797272	0.399413	0.00099775	0.0994048	0.0751774	0.00271924	0.00561011	3.78842e-06
PROLINE	0.252337	0.0345358	0.496372	0.168151	5.51863e-05	0.0212331	0.0225997	0.00470976	6.84565e-06
MDA	0.412497	0.0861976	0.314897	0.0327429	0.125672	0.00942947	0.0119662	0.0065874	1.03653e-05
ABA	0.59102	0.171544	0.131425	0.0461754	0.00710437	0.0277851	0.0107518	0.0141891	5.4327e-06
JA	0.702219	0.17329	0.00867547	0.0838712	0.0261183	0.00307932	0.00184734	0.000312033	0.000586748
JA-Ile	0.530956	0.311779	0.00146241	0.0600045	0.0895879	0.00482985	0.000919529	7.44938e-08	0.000461041
TY	0.236549	0.354457	0.118892	0.16869	0.000406909	0.10562	0.0146545	0.000709219	1.99498e-05
CS	0.182899	0.394986	0.119743	0.190824	0.0541577	0.0312934	0.0260497	3.29268e-05	1.35934e-05
BL	0.199607	0.460221	0.00654982	0.19943	0.070094	0.0488403	0.012543	0.00271186	2.36217e-06
Values in bold correspond for each variable to the factor for which the squared cosine is the largest

## Sheet: PCA leaves
Table S11. Correlation matrix (Pearson (n)) of traits measured in leaves.
Variables	Na+/K+	PROLINE	MDA	ABA	JA	JA-Ile	TY	CS	BL	TR0/ABS	PItotal
Na+/K+	1
PROLINE	0.820119	1
MDA	0.349813	0.752058	1
ABA	0.335318	0.231836	0.229323	1
JA	-0.532238	-0.662753	-0.334482	-0.148133	1
JA-Ile	-0.335667	-0.376244	-0.0919732	-0.213487	0.917058	1
TY	-0.303835	-0.375479	-0.418223	-0.074392	0.176269	-0.0571177	1
CS	-0.194735	-0.0670334	0.133621	-0.327028	0.326455	0.498593	-0.482152	1
BL	0.450978	-0.0113055	-0.39149	0.632747	-0.111195	-0.221219	0.136666	-0.328771	1
TR0/ABS	-0.831418	-0.82734	-0.578029	-0.400426	0.362876	0.0898281	0.494288	-0.208919	-0.249931	1
PItotal	-0.709608	-0.717724	-0.599296	-0.720296	0.43133	0.338662	0.0928697	0.39061	-0.405023	0.626587	1
Values in bold are different from 0 with a significance level alpha=0.05
Table S12. Eigenvalues
	F1	F2	F3	F4	F5	F6	F7	F8	F9	F10	F11
Eigenvalue	4.79853	2.42813	1.59991	0.977503	0.670236	0.341302	0.113053	0.0326142	0.0303034	0.00743291	0.000986892
Variability (%)	43.623	22.0739	14.5446	8.88639	6.09306	3.10275	1.02776	0.296493	0.275486	0.0675719	0.00897175
Cumulative %	43.623	65.6969	80.2415	89.1279	95.221	98.3237	99.3515	99.648	99.9235	99.991	100
Table S13. Factor loadings and correlations between variables and factors.
	F1	F2	F3	F4	F5	F6	F7	F8	F9	F10	F11
Na+/K+	0.871716	0.00237785	0.136504	-0.246221	-0.365381	-0.138343	-0.0359162	-0.0718231	0.00333979	0.0402876	-0.0110799
PROLINE	0.903887	0.291978	-0.183771	0.0660044	-0.217696	0.00635316	0.0307601	0.0721679	-0.0724726	0.0219536	0.0169759
MDA	0.625841	0.54551	-0.157417	0.501839	0.125621	0.0575339	-0.0461135	0.0140595	0.110733	0.0210277	-0.000672382
ABA	0.56344	-0.362296	0.534134	0.218036	0.439273	0.077776	0.127821	-0.00887776	-0.0471769	0.0276075	-0.00489551
JA	-0.709234	0.187411	0.60951	0.245442	-0.120301	-0.0919768	-0.000625253	-0.0815204	0.0112886	0.00994757	0.0177491
JA-Ile	-0.528599	0.481325	0.6033	0.216157	-0.231717	-0.123624	0.005721	0.0932981	-0.0181853	-0.0023777	-0.0128501
TY	-0.34856	-0.663964	-0.0870085	0.361598	-0.415978	0.353797	0.0320216	-0.00296667	0.00173612	0.0086951	-0.00315599
CS	-0.247	0.800481	0.198964	-0.303573	0.0987486	0.380316	-0.101907	-0.0193984	-0.0341307	0.0125602	-0.00171232
BL	0.337512	-0.630037	0.571937	-0.371551	0.00191665	0.0681026	-0.0975631	0.0697165	0.0698638	0.00447423	0.00746854
TR0/ABS	-0.820396	-0.375518	-0.285397	0.149664	0.172163	-0.120708	-0.183912	0.023266	-0.0381167	0.045354	-0.000673632
PItotal	-0.872116	0.166323	-0.215008	-0.350448	-0.00154025	0.000358401	0.193822	0.0288805	0.0509181	0.0413345	0.00149906
Table S14. Factor scores.
Observation	F1	F2	F3	F4	F5	F6	F7	F8	F9	F10	F11
Chinese c. 0	-2.45652	-2.4793	-1.01279	1.35849	-1.09352	0.700522	0.154666	-0.0674908	0.0177207	0.0710945	-0.0203159
Chinese c. 50	-1.02441	-1.80478	0.0624716	0.41917	0.111353	-0.564218	-0.700553	-0.038552	-0.222597	-0.0876458	0.0351398
Chinese c.100	1.62045	-1.61355	1.8154	0.927608	1.68165	0.193362	0.459944	0.0470174	-0.0682498	-0.011746	-0.000447111
Chinese c.200	4.04839	-0.761533	1.86379	-0.584275	-0.91714	0.0910786	-0.357841	-0.112334	0.213502	0.0567251	-0.00938229
white c. 0	-2.1145	-0.0943857	0.103561	-1.63514	0.166848	1.003	0.0497657	0.131894	0.15287	-0.0466782	0.0517529
white c. 50	-1.58017	0.127514	-0.246545	-1.18133	0.265996	-0.800513	0.349398	-0.370751	-0.0391695	0.103036	0.0157321
white c. 100	0.473938	-0.318457	-0.556882	-1.42361	-0.00211358	-0.145657	-0.0565886	0.334689	-0.257238	0.0956883	-0.0410046
white c. 200	2.7651	0.177381	-1.07158	0.0363398	-1.19278	-0.453824	0.539469	0.0635452	-0.0451341	-0.148177	0.0150419
kale 0	-3.2866	2.61802	2.36976	0.81481	-0.723592	-0.3665	0.0530592	0.123249	-0.00198565	-0.00563076	-0.00813959
kale 50	-1.09989	0.485078	-0.717132	-0.456888	0.74413	0.0694895	-0.165664	-0.144016	0.152999	-0.145359	-0.0686963
kale 100	0.581896	0.69399	-1.7135	1.01995	0.710799	-0.634856	-0.151072	0.194033	0.315362	0.0816005	0.0189273
kale 200	2.07232	2.97002	-0.896563	0.704878	0.248365	0.908114	-0.174584	-0.161285	-0.218081	0.0370916	0.0113917
Table S15. Squared cosines of the variables.
	F1	F2	F3	F4	F5	F6	F7	F8	F9	F10	F11
Na+/K+	0.759889	5.65419e-06	0.0186334	0.0606247	0.133503	0.0191389	0.00128998	0.00515856	1.11542e-05	0.00162309	0.000122765
PROLINE	0.817012	0.0852512	0.0337717	0.00435658	0.0473914	4.03627e-05	0.000946186	0.00520821	0.00525228	0.00048196	0.000288182
MDA	0.391677	0.297581	0.02478	0.251842	0.0157807	0.00331015	0.00212645	0.000197668	0.0122618	0.000442165	4.52097e-07
ABA	0.317464	0.131258	0.285299	0.0475398	0.192961	0.0060491	0.0163382	7.88146e-05	0.00222566	0.000762176	2.3966e-05
JA	0.503013	0.035123	0.371503	0.0602419	0.0144723	0.00845972	3.90941e-07	0.00664557	0.000127433	9.89541e-05	0.000315029
JA-Ile	0.279417	0.231674	0.363971	0.046724	0.0536927	0.0152828	3.27299e-05	0.00870454	0.000330704	5.65347e-06	0.000165125
TY	0.121494	0.440848	0.00757047	0.130753	0.173038	0.125173	0.00102538	8.80115e-06	3.01411e-06	7.56047e-05	9.96026e-06
CS	0.061009	0.640769	0.0395867	0.0921567	0.00975128	0.14464	0.010385	0.000376297	0.00116491	0.000157757	2.93204e-06
BL	0.113915	0.396946	0.327112	0.13805	3.67354e-06	0.00463797	0.00951855	0.00486039	0.00488095	2.00187e-05	5.57791e-05
TR0/ABS	0.67305	0.141014	0.0814512	0.0223993	0.02964	0.0145705	0.0338236	0.000541308	0.00145289	0.00205699	4.5378e-07
PItotal	0.760587	0.0276635	0.0462285	0.122814	2.37236e-06	1.28451e-07	0.037567	0.000834084	0.00259265	0.00170854	2.2472e-06
Values in bold correspond for each variable to the factor for which the squared cosine is the largest

## Sheet: PCA photosynthesis
Table S16. Correlation matrix (Pearson (n)) of photosynthetic traits measured in leaves.
Variables	PItotal	RC/ABS	TR0/DI0	ET0/(TR0-ET0)	RE0/(ET0-RE0)	TR0/ABS	F0	Fm	VJ	VI	VL	VK
PItotal	1
RC/ABS	-0.217502	1
TR0/DI0	0.595624	0.0922717	1
ET0/(TR0-ET0)	0.897388	-0.0606865	0.301432	1
RE0/(ET0-RE0)	0.975957	-0.353134	0.548047	0.828682	1
TR0/ABS	0.626587	0.0844358	0.998301	0.342532	0.578889	1
F0	0.501383	-0.0236301	-0.220487	0.744953	0.496009	-0.176002	1
Fm	0.731488	-0.0234825	0.141185	0.869303	0.710101	0.186615	0.933411	1
VJ	-0.901658	0.0217177	-0.328011	-0.997741	-0.834184	-0.369246	-0.750911	-0.883316	1
VI	-0.991041	0.257386	-0.53825	-0.892756	-0.990185	-0.572138	-0.565199	-0.774972	0.899527	1
VL	-0.223758	-0.720067	0.0600839	-0.468311	-0.127066	0.0390189	-0.652196	-0.611748	0.501819	0.236894	1
VK	0.365242	-0.973105	0.137139	0.141453	0.492305	0.14498	-0.00992906	0.0721949	-0.109886	-0.394511	0.716999	1
Values in bold are different from 0 with a significance level alpha=0.05
Table S17. Eigenvalues
	F1	F2	F3	F4	F5	F6	F7	F8	F9	F10	F11
Eigenvalue	6.58221	2.99948	2.06648	0.228916	0.112189	0.00934424	0.000749346	0.000412882	0.000114103	8.52521e-05	1.49174e-05
Variability (%)	54.8517	24.9957	17.2207	1.90764	0.934912	0.0778686	0.00624455	0.00344069	0.000950862	0.000710434	0.000124311
Cumulative %	54.8517	79.8474	97.0681	98.9757	99.9107	99.9885	99.9948	99.9982	99.9992	99.9999	100
Table S18. Factor loadings and correlations between variables and factors.
	F1	F2	F3	F4	F5	F6	F7	F8	F9	F10	F11
PItotal	-0.970781	0.176158	0.0932235	-0.113059	0.0603748	-0.0339544	-0.0100735	-0.0132993	0.00157299	0.000753068	0.000579847
RC/ABS	0.145353	-0.781667	0.603338	-0.0505742	0.00757464	0.0337027	0.00701348	-0.00709243	-0.000200345	0.000467995	0.00131452
TR0/DI0	-0.487377	0.379892	0.774358	0.12507	-0.0490032	-0.0165431	0.013357	-0.00371011	0.00120259	-0.00112855	-0.00167599
ET0/(TR0-ET0)	-0.94912	-0.166922	-0.102573	-0.202898	-0.139078	-0.0149405	0.00186957	0.00532663	0.00301849	0.00334258	-0.000822512
RE0/(ET0-RE0)	-0.942746	0.277255	-0.00542636	-0.0253792	0.179738	0.0365102	0.00360914	0.00152719	-0.00345269	0.00443944	-0.000817518
TR0/ABS	-0.525661	0.36696	0.753669	0.130231	-0.0621007	0.00430521	-0.0101112	0.00771372	-1.25428e-05	0.00192805	0.00172048
F0	-0.680035	-0.496071	-0.502497	0.19348	-0.033595	0.0179951	0.00672308	-0.00167405	0.00485117	0.0019772	0.000893248
Fm	-0.871736	-0.337393	-0.244932	0.245639	-0.0755517	0.00922659	-0.00948701	-0.00368876	-0.00347089	-0.00135328	-0.00110498
VJ	0.957896	0.191006	0.0658071	0.167329	0.116092	-0.00894047	-0.00515377	-0.000790181	0.00539571	0.00297363	-0.000783487
VI	0.978451	-0.163262	-0.0141776	0.0446962	-0.114537	-0.0241803	0.00119702	-0.00483733	-0.00433478	0.00582685	-0.000118174
VL	0.380148	0.902967	-0.122462	-0.0659298	-0.130943	0.0599493	-0.00345655	-0.00627039	0.0016749	0.000239181	-0.000294544
VK	-0.270919	0.857512	-0.428433	0.083935	-0.00134264	-0.0232283	0.0112414	-0.00140931	-0.00167933	-3.14258e-05	0.00173374
Table S19. Factor scores.
Observation	F1	F2	F3	F4	F5	F6	F7	F8	F9	F10	F11
Chinese c. 0	0.0130171	1.0477	2.88048	-0.387091	0.544067	-0.0892248	-0.010735	-0.0158897	-0.00386121	-0.006681	0.00396589
Chinese c. 50	1.59056	1.29829	2.52494	0.297507	-0.26151	0.0288369	0.0533155	0.0115422	0.00574902	0.00643632	-0.00384638
Chinese c.100	3.42377	0.5083	0.422712	-0.286239	-0.0220692	0.189797	-0.0532254	0.0179646	0.00345081	0.0037231	-3.08912e-06
Chinese c.200	5.40719	1.88751	-2.18591	-0.204314	-0.190046	-0.118862	0.00908371	-0.0131155	-0.00652616	-0.00345014	-0.000179392
white c. 0	-3.43928	1.6448	-1.22385	-0.507308	-0.175135	0.0420945	0.0157136	-0.0119055	0.0139661	0.0102988	0.00593653
white c. 50	-3.0589	-0.301884	0.0633311	-0.536139	-0.156586	-0.126761	-0.0303627	0.00171219	0.000501422	0.00583473	-0.00838519
white c. 100	-1.47189	-1.75823	0.187879	-0.358449	-0.450824	-0.00358828	0.0135114	0.0326649	-0.0162358	-0.00935567	0.00402144
white c. 200	0.955925	-3.65704	-0.430988	-0.320705	0.221606	0.109995	0.0265331	-0.0335285	-0.00341102	0.00149327	-0.00225339
kale 0	-2.3587	1.8396	-1.51007	0.44467	0.595447	0.065416	0.0112842	0.0159055	-0.0159875	0.00368759	-0.00196471
kale 50	-1.93188	0.730844	-0.406403	0.484411	-0.157607	0.0610895	-0.00765846	-0.0129971	0.0115824	-0.0236119	-0.00220634
kale 100	-0.447095	-0.926781	0.527486	1.02813	-0.332102	-0.0432267	-0.0295497	-0.0215455	-0.00781397	0.0104298	0.00310733
kale 200	1.31728	-2.31312	-0.849598	0.345527	0.38476	-0.115565	0.00208974	0.0291924	0.0185858	0.00119505	0.00180729
Table S20. Squared cosines of the variables.
	F1	F2	F3	F4	F5	F6	F7	F8	F9	F10	F11
PItotal	0.942416	0.0310318	0.00869062	0.0127823	0.00364512	0.0011529	0.000101475	0.00017687	2.4743e-06	5.67111e-07	3.36222e-07
RC/ABS	0.0211274	0.611004	0.364016	0.00255775	5.73751e-05	0.00113587	4.91889e-05	5.03026e-05	4.01381e-08	2.1902e-07	1.72796e-06
TR0/DI0	0.237537	0.144318	0.59963	0.0156426	0.00240132	0.000273673	0.00017841	1.3765e-05	1.44622e-06	1.27362e-06	2.80895e-06
ET0/(TR0-ET0)	0.900829	0.0278628	0.0105212	0.0411677	0.0193428	0.000223217	3.4953e-06	2.8373e-05	9.11127e-06	1.11728e-05	6.76527e-07
RE0/(ET0-RE0)	0.88877	0.0768704	2.94453e-05	0.000644105	0.0323056	0.00133299	1.30259e-05	2.3323e-06	1.1921e-05	1.97086e-05	6.68335e-07
TR0/ABS	0.27632	0.13466	0.568017	0.0169602	0.00385649	1.85349e-05	0.000102237	5.95015e-05	1.57321e-10	3.71738e-06	2.96007e-06
F0	0.462447	0.246087	0.252503	0.0374347	0.00112862	0.000323824	4.51998e-05	2.80244e-06	2.35339e-05	3.90934e-06	7.97891e-07
Fm	0.759924	0.113834	0.0599914	0.0603384	0.00570806	8.513e-05	9.00034e-05	1.36069e-05	1.20471e-05	1.83138e-06	1.22098e-06
VJ	0.917564	0.0364833	0.00433057	0.027999	0.0134773	7.99321e-05	2.65613e-05	6.24385e-07	2.91137e-05	8.84248e-06	6.13852e-07
VI	0.957366	0.0266545	0.000201004	0.00199775	0.0131188	0.000584688	1.43287e-06	2.33997e-05	1.87903e-05	3.39521e-05	1.39651e-08
VL	0.144512	0.81535	0.0149968	0.00434674	0.0171461	0.00359392	1.19477e-05	3.93178e-05	2.80531e-06	5.72073e-08	8.67564e-08
VK	0.0733969	0.735327	0.183555	0.00704509	1.80269e-06	0.000539555	0.000126368	1.98616e-06	2.82016e-06	9.87582e-10	3.00587e-06
Values in bold correspond for each variable to the factor for which the squared cosine is the largest

## Sheet: Figure S1
Figure S1. Seedlings biomass production in kale, white cabbage and Chinese cabbage 7 days upon salt stress (NaCl: 50, 100 and 200 mM). Data are avarage of 3 biological replicates, each replicate represents 10 seedlings grown on individual plate. Data are expressed as % of control (100%). Points labeled with different letters differ significantly at p < 0.05.

## Sheet: Figure S2
Figure S2. The two-dimensional principal component analysis (2D-PCA) of three Brassica crops: Chinese cabbage (B. rapa ssp. pekinensis), white cabbage (B. oleracea var. capitata), kale (B. oleracea var. acephala) upon 24 h salinity: control (0); mM NaCl (50, 100 and 200). Correlation matrix of standardized average values of photosynthetic parameters was used to perform PCA. Correlation matrix dat…
